# Supplementary material for: Single Cell Map of Human Azoospermia Testis Caused by Cyclophosphamide Chemotherapy
Source: Sci Data. 2024 Feb 2;11:163. doi: 10.1038/s41597-024-02938-5 (PMC10837125; doi:10.1038/s41597-024-02938-5)
Supplement: Supplementary file 1 — Supplementary Table 1 [file 41597_2024_2938_MOESM1_ESM.xlsx]

## Sheet: Sheet1
		Supplementary Table 1. Clinical characteristics of patients
		Patient	Age	Diagnosis	Height	BMI	PE	Exposure to toxins and radioactive substances	Treatment	Chemotherapy treatment	Chemotherapy cycles	Sperm density	Pregnancy history	Prognosis
		Normal	18	Epidermoid cyst	164cm	20.82	General good health	No	Orchiectomy	-	0	192×106	0	Alive
		Treat	28	Lipoma	169cm	31.86	General good health	No	Chemotherapy+Orchiectomy	IFO 3g ivgtt D1-5	6	_	1	Alive
										+PLD 60mg ivggt D1
		Supplementary Table 1： Clinical characteristics of patients.
